# Supplementary material for: Complete Blood Count-Derived Inflammation Indexes Are Useful in Predicting Metabolic Syndrome in Children and Adolescents with Severe Obesity
Source: J Clin Med. 2024 Apr 5;13(7):2120. doi: 10.3390/jcm13072120 (PMC11012534; doi:10.3390/jcm13072120)
Supplement: Supplementary file 1 [file jcm-13-02120-s001.zip]

Archive with 1 entries (1 files):
- jcm-2936587-supplementary.pdf
